# Supplementary material for: Combining Visual Feedback and Noninvasive Brain Stimulation for Lower Limb Motor Rehabilitation in Stroke: A Systematic Review of the Current Evidence
Source: J Clin Med. 2025 Jul 16;14(14):5027. doi: 10.3390/jcm14145027 (PMC12294890; doi:10.3390/jcm14145027)
Supplement: Supplementary file 1 [file jcm-14-05027-s001.zip]

Archive with 1 entries (1 files):
- jcm-3763267-supplementary.pdf
